# Supplementary material for: What’s in a Name? Patterns, Trends, and Suggestions for Defining Non-Perennial Rivers and Streams
Source: Water (Basel). Author manuscript; Available in PMC 2021 Jul 13. (PMC7707420)
Supplement: Supplement1 [file NIHMS1639359-supplement-Supplement1.zip]

Archive with 5 entries (3 files):
- suppl_final/
- suppl_final/suppl/
- suppl_final/suppl/TableS1 - Definition Papers.csv
- suppl_final/suppl/water-835375-for suppl.docx
- suppl_final/suppl/~$ter-835375-for suppl.docx
