# Supplementary material for: What’s in a Name? Patterns, Trends, and Suggestions for Defining Non-Perennial Rivers and Streams
Source: Water (Basel). Author manuscript; Available in PMC 2021 Jul 13. (PMC7707420)
Supplement: Supplement1 [file NIHMS1639359-supplement-Supplement1.zip › suppl_final/suppl/TableS1 - Definition Papers.csv]

Authors	Year	Epithet	Search
Aboal, M; Chapuis, I; Paiano, MO; Sanchez, P; et al.	2018	arid	original
Banks, EW; Simmons, CT; Jolly, ID; Doble, RC; et al.	2009	arid	original
Bischoff-Mattson, Z; Lynch, AH	2017	arid	original
ConesaGarcia, C; AlonsoSarria, F	1997	arid	original
Corbin, TA; Goonan, PM	2010	arid	original
Davidson, SL; Eaton, BC	2018	arid	original
del Campo, R; Gomez, R	2016	arid	original
Diaz, AM; Alonso, MLS; Gutierrez, MRVA	2008	arid	original
Feio, MJ; Almeida, SFP; Aguiar, FC	2017	arid	original
Geluso, K	2009	arid	original
Gibson, PP; Olden, JD; O'Neill, MW	2015	arid	original
Gonzalez, E; Muller, E; Gallardo, B; Comin, FA; et al.	2010	arid	original
Hart, MA; Miller, TD; Randklev, CR	2019	arid	original
Hay, SE; Jenkins, KM; Kingsford, RT	2018	arid	original
Jin, X; Zhang, WQ; Shan, BQ	2019	arid	original
Kabore, I; Moog, O; Oueda, A; Sendzimir, J; et al.	2018	arid	original
Keshtkar, AR; Salajegheh, A; Sadoddin, A; Allan, MG	2013	arid	original
Kollaus, KA; Bonner, TH	2012	arid	original
Kotschy, K; Rogers, K	2008	arid	original
Krol, MS; de Vries, MJ; van Oel, PR; de Araujo, JC	2011	arid	original
Larsen, A; May, JH; Moss, P; Hacker, J	2016	arid	original
Lautz, LK; Siegel, DI	2006	arid	original
Li, Z; Quan, J; Li, XY; Wu, XC; et al.	2016	arid	original
Liu, JG; Zhao, X; Yang, H; Liu, QY; et al.	2018	arid	original
Maltchik, L; Medeiros, ESF	2006	arid	original
McCulloch, M; Fallon, S; Wyndham, T; Hendy, E; et al.	2003	arid	original
Medeiros, ESF; Maltchik, L	1999	arid	original
Megnounif, A; Ghenim, AN	2016	arid	original
Moiwo, JP; Yang, YH; Li, HL; Han, SM; et al.	2009	arid	original
Ohrtman, MK; Sher, AA; Lair, KD	2012	arid	original
Oliva-Paterna, FJ; Minano, PA; Torralva, M	2003	arid	original
Oliva-Paterna, FJ; Vila-Gispert, A; Torralva, M	2003	arid	original
Picapedra, PHS; Fernandes, C; Lansac-Toha, FA	2017	arid	original
Roy, AB	1999	arid	original
Shamir, E; Wang, J; Georgakakos, KP	2007	arid	original
Sponseller, RA; Fisher, SG	2006	arid	original
Stromberg, JC; Butler, L; Hazelton, AF; Boudell, JA	2011	arid	original
Tabacchi, E; PlantyTabacchi, AM; Salinas, MJ; Decamps, H	1996	arid	original
Taleb, A; Belaidi, N; Sanchez-Perez, JM; Vervier, P; et al.	2008	arid	original
Tisdell, J	2010	arid	original
van Oel, PR; Krol, MS; Hoekstra, AY; Taddei, RR	2010	arid	original
Vidal-Abarca, MR; Suarez, ML; Gomez, R; Guerrero, C; et al.	2004	arid	original
Weir, JT	2009	arid	original
Xue, Y; Song, JX; Zhang, Y; Kong, FH; et al.	2016	arid	original
Yao, YY; Zheng, CM; Tian, Y; Liu, J; et al.	2015	arid	original
Zhang, WQ; Jin, X; Liu, D; Lang, C; et al.	2017	arid	original
Zylstra, ER; Swann, DE; Hossack, BR; Muths, E; et al.	2019	arid	original
Aboal, M; Chapuis, I; Paiano, MO; Sanchez, P; et al.	2018	arid	random
Akoko, E; Atekwana, EA; Cruse, AM; Molwalefhe, L; et al.	2013	arid	random
Arce, MI; Gomez, R; Suarez, ML; Vidal-Abarca, MR	2013	arid	random
Bull, WB; Schick, AP	1979	arid	random
Butler, E; Howell, N; Guerrero, B; Mulamba, O	2018	arid	random
de Araujo, JC; Piedra, JIG	2009	arid	random
Douma, M; Ouahid, Y; del Campo, FF; Loudiki, M; et al.	2010	arid	random
Haddad, SP; Luek, A; Scott, WC; Saari, GN; et al.	2018	arid	random
Huang, SC; Wortmann, M; Duethmann, D; Menz, C; et al.	2018	arid	random
Hultine, KR; Bush, SE	2011	arid	random
Kidron, GJ	2010	arid	random
Kimiaie, M; McCorriston, J	2014	arid	random
Li, M; Fu, Q; Guo, P; Singh, VP; et al.	2019	arid	random
Lopes, VL; Canfield, HE	2004	arid	random
Megnounif, A; Ghenim, AN	2016	arid	random
Oliva-Paterna, FJ; Vila-Gispert, A; Torralva, M	2003	arid	random
Peng, XP; Fan, J; Wang, QJ; Warrington, D	2015	arid	random
Roy, A; Inamdar, AB	2019	arid	random
Schollner, R; Einicke, WD; Glaser, B	1993	arid	random
Templeton, RC; Vivoni, ER; Mendez-Barroso, LA; Pierini, NA; et al.	2014	arid	random
Thiv, M; van der Niet, T; Rutschmann, F; Thulin, M; et al.	2011	arid	random
Vane, K; Wallsgrove, NJ; Ekau, W; Popp, BN	2018	arid	random
Wang, Y; Tan, J; Sutton-Smith, M; Ditto, D; et al.	2001	arid	random
Xie, Y; Li, XY; Wang, LM; Qu, XD	2015	arid	random
Yang, L; Smith, J; Baeck, ML; Morin, E; et al.	2017	arid	random
Bochev, P; Lai, J; Olson, L	2013	discontinuous	original
Edwards, RJ; Ellery, WN; Dunlevey, J	2016	discontinuous	original
Fryirs, K; Brierley, GJ	1999	discontinuous	original
Gargani, J; Rigollet, C	2007	discontinuous	original
Lewin, J; Ashworth, PJ	2014	discontinuous	original
Moreira, PD; Fernandes, GW	2013	discontinuous	original
Mould, S; Fryirs, K	2017	discontinuous	original
Rose, J	2009	discontinuous	original
Staboultzidis, AG; Dokou, Z; Karatzas, GP	2017	discontinuous	original
Zeng, CQ; Bird, S; Luce, JJ; Wang, JF	2015	discontinuous	original
Zhang, Y	2000	discontinuous	original
Aichelburg, PC; Balasin, H	1996	discontinuous	random
Bradford, SF	2011	discontinuous	random
Chakraborty, C; Bose, PK	1992	discontinuous	random
Crouch, RJ	1990	discontinuous	random
Duhau, S; Martinez, EA	1998	discontinuous	random
Godsey, SE; Kirchner, JW	2014	discontinuous	random
Ionita, I	2006	discontinuous	random
Johnston, P; Brierley, G	2006	discontinuous	random
Kim, JK	2011	discontinuous	random
Kim, U; Kaluarachchi, JJ	2009	discontinuous	random
Koch, HM; Angerer, J; Drexler, H; Eckstein, R; et al.	2005	discontinuous	random
Kusmulyono, A; Goulter, I	1995	discontinuous	random
Langhans, TM; Storm, C; Schwabe, A	2009	discontinuous	random
Lee, T; Wang, XY; White, M; Tuppad, P; et al.	2015	discontinuous	random
Lenaerts, B; Missotten, B; De Baerdemaeker, J; Saeys, W	2012	discontinuous	random
Li, H; Chen, HN; Steinbronn, C; Wu, BH; et al.	2011	discontinuous	random
Maier, KL; Fildani, A; Paull, CK; Graham, SA; et al.	2011	discontinuous	random
Nikolsky, AA	1957	discontinuous	random
Pustovalov, VV	2008	discontinuous	random
Stewart, RA; Shaw, JM	2018	discontinuous	random
Tamadon, A; Pons, DJ; Sued, K; Clucas, D	2018	discontinuous	random
Wainwright, J; Parsons, AJ; Schlesinger, WH; Abrahams, AD	2002	discontinuous	random
Yokota, S	1927	discontinuous	random
Zhao, DH; Shen, HW; Lai, JS; Tabios, GQ	1996	discontinuous	random
Zhou, JG	2007	discontinuous	random
Ahluwalia, RK; Wang, X; Johnson, WB; Berg, F; et al.	2015	dry	original
Arismendi, I; Dunham, JB; Heck, MP; Schultz, LD; et al.	2017	dry	original
Boersma, KS; Lytle, DA	2014	dry	original
Brain, CK; Fourie, I; Shiel, RJ	1995	dry	original
Brunotte, E; Sander, H	2000	dry	original
Christian, E; Christophoryova, J	2013	dry	original
Conesa, HM; Maria-Cervantes, A; Alvarez-Rogel, J; Gonzalez-Alcaraz, MN	2011	dry	original
Culver, TB; Naperala, TR; Potts, AL; Zhang, HX; et al.	2002	dry	original
Diesmos, AC; Brown, RM; Alcala, AC	2002	dry	original
Dieterich, M; Anderson, NH	2000	dry	original
Dieterich, M; Anderson, NH	1998	dry	original
Doering, M; Uehlinger, U; Rotach, A; Schlaepfer, DR; et al.	2007	dry	original
Dumnicka, E; Koszalka, J	2005	dry	original
Eckardt, FD; Kuring, N	2005	dry	original
El-Baz, F	1998	dry	original
Ghosh, S; Nandy, S; Patra, S; Kushwaha, SPS; et al.	2017	dry	original
Gough, HM; Landis, AMG; Stoeckel, JA	2012	dry	original
Gupta, AK; Sharma, JR; Sreenivasan, G	2011	dry	original
Harrison, TD	1997	dry	original
Holomuzki, JR; Stevenson, RJ	1992	dry	original
Hoppeler, F; Rotter, B; Krezdorn, N; Pauls, SU	2016	dry	original
Houba, VJG; Novozamsky, I; van Dijk, D	1998	dry	original
Joshi, SK; Kumar, S	2017	dry	original
Jung, CG; Kim, SJ	2017	dry	original
Kovacic, G	2006	dry	original
Kvasnikova, EV; Stukin, ED; Golosov, VN; Ivanova, NN; et al.	1999	dry	original
Lee, SH; Jung, SG; Park, SM; Lee, BD	2018	dry	original
Legovic, T; Vilicic, D; Petricioli, D; Zutic, V	1991	dry	original
Letolle, R; Micklin, P; Aladin, N; Plotnikov, I	2007	dry	original
Long, C; Liu, P; Li, Y; Li, AM; et al.	2011	dry	original
Monadjem, A; McCleery, RA; Collier, BA	2013	dry	original
Moralee, RD; van der Bank, FH; van der Waal, BCW	2000	dry	original
Olson, DH; Weaver, G	2007	dry	original
Otten, L	2001	dry	original
Sheldon, AL; Warren, ML	2009	dry	original
Smithers, C	1997	dry	original
Steward, AL; Marshall, JC; Sheldon, F; Harch, B; et al.	2011	dry	original
Storey, RG; Quinn, JM	2013	dry	original
Tishechkin, DY	2012	dry	original
Van Looy, K; Meire, P	2009	dry	original
Vickery, KJ; Eckardt, FD; Bryant, RG	2013	dry	original
Walsh, B; Jolly, AD; Procter, J	2017	dry	original
Wegenhart, BL; Liu, S; Thom, M; Stanley, D; et al.	2012	dry	original
Wen, X; Gao, Z; Don, WS; Xing, YL; et al.	2016	dry	original
Wishart, MJ	2000	dry	original
Woo, MK; Yang, ZN; Xia, ZJ; Yang, DQ	1994	dry	original
Yuan, RQ; Song, XF; Han, DM; Zhang, YH; et al.	2012	dry	original
Zhang, B; Wang, XY; M'Ramadj, O; Li, D; et al.	2008	dry	original
Zhang, S; Li, XS; Chen, BB; Zhu, XB; et al.	2014	dry	original
Zhao, DZ; Shi, C; Li, XS; Zhu, AM; et al.	2012	dry	original
[Anonymous]	1992	dry	random
Abdelmohsen, FF; Elzayat, SA	1992	dry	random
Berry, KH; Gowan, TA; Miller, DM; Brooks, ML	2014	dry	random
Bourman, RP; Belperio, AP; Murray-Wallace, CV; Cann, JH	1999	dry	random
Crosta, GB; Imposimato, S; Roddeman, DG	2003	dry	random
Dancer, GI; Mah, JH; Rhee, MS; Hwang, IG; et al.	2009	dry	random
Durar, AA; Steiner, JL; Evett, SR; Skidmore, EL	1995	dry	random
Karimpour, M; Dearn, KD; Walton, D	2010	dry	random
Kusky, T; El-Baz, F	2000	dry	random
Lamontagne, S; Hicks, WS; Fitzpatrick, RW; Rogers, S	2006	dry	random
Li, JG; Yang, XC; Maffei, C; Tooth, S; et al.	2018	dry	random
Moye, HA; Shilling, DG; Aldrich, HC; Gander, JE; et al.	1994	dry	random
Mueller, TC	2017	dry	random
Nagler, PL; Glenn, EP; Nguyen, U; Scott, RL; et al.	2013	dry	random
Ren, SQ; Kingsford, RT	2014	dry	random
Sandercock, PJ; Hooke, JM	2010	dry	random
Shan, JJ; Zhao, JB; Liu, LF; Zhang, YT; et al.	2018	dry	random
Slate, ML; Stark, LR; Greenwood, JL; Clark, TA; et al.	2018	dry	random
Stromberg, JC; Tluczek, MGF; Hazelton, AF; Ajami, H	2010	dry	random
Tencer, Y; Idan, G; Strom, M; Nusinow, U; et al.	2009	dry	random
Tooth, S	2005	dry	random
Toro, C; Hidalgo, P; Navia, R	2011	dry	random
van Toorenenburg, KA; Donselaar, ME; Noordijk, NA; Weltje, GJ	2016	dry	random
Wang, N; Xu, ZY; Qu, YY; Zheng, GQ; et al.	2016	dry	random
Zhu, XL; Wu, GX; Dong, R; Chen, CM; et al.	2012	dry	random
Bartz, M; Rixhon, G; Kehl, M; El Ouahabi, M; et al.	2017	ephemeral	original
Belmonte, AMC; Beltran, FS	2001	ephemeral	original
Berry, KH; Gowan, TA; Miller, DM; Brooks, ML	2014	ephemeral	original
Bhattacharyya, A	1996	ephemeral	original
Billi, P	2016	ephemeral	original
Billi, P	2011	ephemeral	original
Bowen, HL; Marchetti, MP	2016	ephemeral	original
Caruso, BS	2015	ephemeral	original
Dansie, AP; Thomas, DSG; Wiggs, GFS; Munkittrick, KR	2018	ephemeral	original
Dansie, AP; Wiggs, GFS; Thomas, DSG	2017	ephemeral	original
Dansie, AP; Wiggs, GFS; Thomas, DSG; Washington, R	2017	ephemeral	original
De Jong, GD; Canton, SP; Lynch, JS; Murphy, M	2015	ephemeral	original
Dinakaran, J; Krishnayya, NSR	2011	ephemeral	original
Doglioni, A; Simeone, V; Giustolisi, O	2012	ephemeral	original
Douglas, CMS; Cowlishaw, G; Harrison, XA; Henschel, J; et al.	2018	ephemeral	original
Douglas, CMS; Mulligan, M; Harrison, XA; Henschel, JR; et al.	2016	ephemeral	original
Ellis, MV; Taylor, JE; Rayner, L	2017	ephemeral	original
Hamada, Y; O'Connor, BL; Orr, AB; Wuthrich, KK	2016	ephemeral	original
Hashemi, H; Berndtsson, R; Kompani-Zare, M; Persson, M	2013	ephemeral	original
Hughes, DA	2005	ephemeral	original
Hutmacher, AM; Zaimes, GN; Martin, J; Green, DM	2015	ephemeral	original
Ivkovic, KM; Croke, BFW; Kelly, RA	2014	ephemeral	original
Jacobson, PJ; Jacobson, KM	2013	ephemeral	original
Jacobson, PJ; Jacobson, KM; Angermeier, PL; Cherry, DS	2000	ephemeral	original
Lockaby, BG; Governo, R; Schilling, E; Cavalcanti, G; et al.	2005	ephemeral	original
Lotsari, ES; Calle, M; Benito, G; Kukko, A; et al.	2018	ephemeral	original
Lu, HM; Yin, CQ	2008	ephemeral	original
Manning, N; Seely, M	2005	ephemeral	original
Martin, AJ	2000	ephemeral	original
Moser-Norgaard, PM; Denich, M	2011	ephemeral	original
Nazneen, S; Begum, F	1994	ephemeral	original
Neal, C; Hill, T; Hill, S; Reynolds, B	1997	ephemeral	original
Norton, JB; Sandor, JA; White, CS; Laahty, V	2007	ephemeral	original
O'Connor, BL; Hamada, Y; Bowen, EE; Grippo, MA; et al.	2014	ephemeral	original
Olufayo, OA; Otieno, FAO; Ochieng, GM	2010	ephemeral	original
Pearce, SA; Pazzaglia, FJ; Eppes, MC	2004	ephemeral	original
Peirce, SE; Lindsay, JB	2015	ephemeral	original
Sarma, D; Xu, YX	2017	ephemeral	original
Schachtschneider, K; February, EC	2010	ephemeral	original
Segev, O; Blaustein, L	2014	ephemeral	original
Shostell, JM; Harston, W	2006	ephemeral	original
Simpson, EL; Eriksson, KA	1993	ephemeral	original
Sinha, AK; Singh, RP; Kumar, A	2006	ephemeral	original
Snyder, KA; Williams, DG	2000	ephemeral	original
Storfer, A; Cross, J; Rush, V; Caruso, J	1999	ephemeral	original
Storz-Peretz, Y; Laronne, JB	2018	ephemeral	original
Tavares, TMV; Rohn, R; Rossler, R; Noll, R	2014	ephemeral	original
Villeneuve, S; Cook, PG; Shanafield, M; Wood, C; et al.	2015	ephemeral	original
Wimbledon, WA; Allen, P; Fleet, AJ	1996	ephemeral	original
Yang, XD; Wang, J; Xu, MS; Ali, A; et al.	2019	ephemeral	original
Alvaro, JJ	2012	ephemeral	random
Bae, MJ; Chon, TS; Park, YS	2014	ephemeral	random
Barreiro-Lostres, F; Moreno, A; Giralt, S; Caballero, M; et al.	2014	ephemeral	random
Bartz, M; Klasen, N; Zander, A; Brill, D; et al.	2015	ephemeral	random
Bhattacharyya, A	1996	ephemeral	random
Bonner, LA; Diehl, WJ; Altig, R	1997	ephemeral	random
Bullard, JE; Nash, DJ	2000	ephemeral	random
Chongo, M; Wibroe, J; Staal-Thomsen, K; Moses, M; et al.	2011	ephemeral	random
da Silva, RP; Calliari, LJ; Tozzi, EAD	2003	ephemeral	random
Dashora, Y; Dillon, P; Maheshwari, B; Soni, P; et al.	2018	ephemeral	random
Demissie, B; Billi, P; Frankl, A; Haile, M; et al.	2017	ephemeral	random
Dillon, PJ; Liggett, JA	1983	ephemeral	random
Dong, XL; Lytle, DA; Olden, JD; Schriever, TA; et al.	2017	ephemeral	random
Faul, AK; Julies, E; Pool, EJ	2014	ephemeral	random
Harris, DL; Lottermoser, BG; Duchesne, J	2003	ephemeral	random
Horn, BLD; Goldberg, K; Schultz, CL	2018	ephemeral	random
Khlebovich, VV	1996	ephemeral	random
Pool, DR	2005	ephemeral	random
Schuiteman, A	1994	ephemeral	random
Shamir, E; Meko, DM; Graham, NE; Georgakakos, KP	2007	ephemeral	random
Siebert, C; Rodiger, T; Mallast, U; Grabe, A; et al.	2014	ephemeral	random
Spalletti, LA; Limarino, CO; Pinol, FC	2010	ephemeral	random
Stephens, WW; Moore, MT; Farris, JL; Bouldin, JL; et al.	2008	ephemeral	random
Wijdenes, DJO; Poesen, J; Vandekerckhove, L; Nachtergaele, J; et al.	1999	ephemeral	random
Windsor, FM; Grocott, MT; Milner, AM	2017	ephemeral	random
Alcerreca-Huerta, JC; Callejas-Jimenez, ME; Carrillo, L; Castillo, MM	2019	episodic	original
Buffam, I; Laudon, H; Seibert, J; Morth, CM; et al.	2008	episodic	original
Buttle, JM; Boon, S; Peters, DL; Spence, C; et al.	2012	episodic	original
DeWalle, DR; Swistock, BR	1994	episodic	original
Duke, NC; Bell, AM; Pederson, DK; Roelfsema, CM; et al.	2005	episodic	original
Dzikiti, S; Schachtschneider, K; Naiken, V; Gush, M; et al.	2013	episodic	original
Ford, P; Tillman, P; Robson, B; Webster, IT	2005	episodic	original
Goss, HV; Norton, SA	2008	episodic	original
Hanna, AJM; Shanahan, TM; Allison, MA	2016	episodic	original
Hose, GC; Jones, P; Lim, RP	2005	episodic	original
Hsieh, ML; Hogg, A; Kang, SC; Chou, CY	2018	episodic	original
Kowalik, RA; Ormerod, SJ	2006	episodic	original
Kuo, CY; Yang, HJ; Chiang, YC; Lai, DJ; et al.	2014	episodic	original
Langston, AL; Tucker, GE; Anderson, RS	2015	episodic	original
Lepori, F; Barbieri, A; Ormerod, SJ	2003	episodic	original
Lepori, F; Ormerod, SJ	2005	episodic	original
Liu, JT; Lin, HL	2004	episodic	original
MacCausland, A; McTammany, ME	2007	episodic	original
McDonnell, JJ; Stewart, MK; Owens, IF	1991	episodic	original
Meland, S; Salbu, B; Rosseland, BO	2010	episodic	original
Meredith, KT; Hollins, SE; Hughes, CE; Cendon, DI; et al.	2015	episodic	original
Mol, J	1997	episodic	original
Neff, KJ; Schwartz, JS; Henry, TB; Robinson, RB; et al.	2009	episodic	original
Nel, JAJ; Somers, MJ	2007	episodic	original
Newson, M; Baker, A; Mounsey, S	2001	episodic	original
Nodvin, SC; VanMiegroet, H; Lindberg, SE; Nicholas, NS; et al.	1995	episodic	original
Passy, SI; Ciugulea, I; Lawrence, GB	2006	episodic	original
Pecqueur, D; Vidussi, F; Fouilland, E; Le Floc'h, E; et al.	2011	episodic	original
Real, R; Vargas, JM; Antunez, A	1993	episodic	original
Robertson, RF; Hammond, A; Jauncey, K; Beveridge, MCM; et al.	2006	episodic	original
Seaman, M; Watson, M; Avenant, M; Joubert, A; et al.	2016	episodic	original
Sharpe, WE; Demchik, MC	1998	episodic	original
Slater, SM; McKie, T; Vieira, M; Wellman, CH; et al.	2017	episodic	original
Squires, MM; Lesack, LFW	2001	episodic	original
Tan, J; Cherkauer, KA; Chaubey, I; Troy, CD; et al.	2016	episodic	original
Thenya, T	2001	episodic	original
VanSickle, J; Baker, JP; Simonin, HA; Baldigo, BP; et al.	1996	episodic	original
Whitfield, AK; Mkare, TK; Teske, PR; James, NC; et al.	2017	episodic	original
Agren, AM; Haei, M; Blomkvist, P; Nilsson, MB; et al.	2012	episodic	random
Anthony, KRN; Ridd, PV; Orpin, AR; Larcombe, P; et al.	2004	episodic	random
Arrouy, MJ; Warren, LV; Quaglio, F; Poire, DG; et al.	2016	episodic	random
Black, E; Renshaw, CE; Magilligan, FJ; Kaste, JM; et al.	2010	episodic	random
Caccia, VG; Boyer, JN	2007	episodic	random
Costard, F; Gautier, E; Brunstein, D; Hammadi, J; et al.	2007	episodic	random
Gallagher, DL; Dietrich, AM	2014	episodic	random
Gullett, BK; Touati, A; Hays, MD	2003	episodic	random
Heath, RH; Kahl, JS; Norton, SA; Fernandez, IJ	1992	episodic	random
Hyer, KE; Hornberger, GM; Herman, JS	2001	episodic	random
Istanbulluoglu, E; Tarboton, DG; Pack, RT; Luce, CH	2004	episodic	random
James, LA	1991	episodic	random
Jorgensen, CB	1994	episodic	random
Lepori, F; Barbieri, A; Ormerod, SJ	2003	episodic	random
Lyons, NJ; Starek, MJ; Wegmann, KW; Mitasova, H	2015	episodic	random
Meier, W; Bonjour, C; Wuest, A; Reichert, P	2003	episodic	random
Nimmo, JR; Perkins, KS	2018	episodic	random
Passmore, DG; Macklin, MG	2000	episodic	random
Saggu, GS; Mittal, SK; Agarwal, R; Beig, G	2018	episodic	random
Spivack, AJ; Kastner, M; Ransom, B	2002	episodic	random
Tay, HW; Bryan, KR; Pilditch, CA; Park, S; et al.	2012	episodic	random
Volpicelli, K; Buttenheim, AM	2016	episodic	random
Walter, F; O'Neel, S; McNamara, D; Pfeffer, WT; et al.	2010	episodic	random
Wiese, F; Zobel, K; Mortimore, RN	2018	episodic	random
Wong, WW; Grace, MR; Cartwright, I; Cook, PLM	2014	episodic	random
Aksoy, H; Unal, NE; Pektas, AO	2008	intermittent	original
Anderson, TA; Bestland, EA; Soloninka, L; Wallis, I; et al.	2017	intermittent	original
Argyroudi, A; Chatzinikolaou, Y; Poirazidis, K; Lazaridou, M	2009	intermittent	original
Beche, LA; McElravy, EP; Resh, VH	2006	intermittent	original
Bello, CL; Cabrera, MI	2001	intermittent	original
Burrows, RM; Rutlidge, H; Bond, NR; Eberhard, SM; et al.	2017	intermittent	original
Campos, Z; Magnusson, W	1995	intermittent	original
Catalan, N; Casas-Ruiz, JP; von Schiller, D; Proia, L; et al.	2017	intermittent	original
Chafiq, M; Gibert, J; Claret, C	1999	intermittent	original
Chahinian, N; Bancon-Montigny, C; Brunel, V; Aubert, G; et al.	2013	intermittent	original
Chahinian, N; Bancon-Montigny, C; Caro, A; Got, P; et al.	2012	intermittent	original
Chahinian, N; Tournoud, MG; Perrin, JL; Picot, B	2011	intermittent	original
Choi, EK; Hatten, JA; Dewey, JC; Ezell, AW; et al.	2014	intermittent	original
Close, PG; Dobbs, RJ; Tunbridge, DJ; Speldewinde, PC; et al.	2014	intermittent	original
Conallin, J; Wilson, E; Campbell, J	2018	intermittent	original
Costigan, KH; Jaeger, KL; Goss, CW; Fritz, KM; et al.	2016	intermittent	original
Courtwright, J; May, CL	2013	intermittent	original
Cowell, AL; Matthews, TG; Lind, PR	2006	intermittent	original
Datry, T; Bonada, N; Heino, J	2016	intermittent	original
Datry, T; Boulton, AJ; Bonada, N; Fritz, K; et al.	2018	intermittent	original
Datry, T; Larned, ST; Tockner, K	2014	intermittent	original
Datry, T; Pella, H; Leigh, C; Bonada, N; et al.	2016	intermittent	original
de Szoeke, SM; Crisman, TL; Thurman, PE	2016	intermittent	original
del Rosario, RB; Resh, VH	2001	intermittent	original
del Rosario, RB; Resh, VH	2000	intermittent	original
Four, B; Thomas, M; Arce, E; Cebron, A; et al.	2017	intermittent	original
Goodrich, DC; Kepner, WG; Levick, LR; Wigington, PJ	2018	intermittent	original
Governo, R; Lockaby, BG; Rummer, B; Colson, C	2004	intermittent	original
Grandova, MA	2013	intermittent	original
Hill, BH; Gardner, TJ; Ekisola, OF	1992	intermittent	original
Hill, MJ; Milner, VS	2018	intermittent	original
Huxter, EH; van Meerveld, HJ	2012	intermittent	original
Kennedy, LJ; Tiller, RL; Stutz, JC	2002	intermittent	original
Leigh, C; Bonada, N; Boulton, AJ; Hugueny, B; et al.	2016	intermittent	original
Leigh, C; Laporte, B; Bonada, N; Fritz, K; et al.	2017	intermittent	original
Merbt, SN; Proia, L; Prosser, JI; Marti, E; et al.	2016	intermittent	original
Perrin, JL; Salles, C; Bancon-Montigny, C; Rais, N; et al.	2018	intermittent	original
Robinson, CT; Tonolla, D; Imhof, B; Vukelic, R; et al.	2016	intermittent	original
Robson, BJ	2000	intermittent	original
Rouch, R	1992	intermittent	original
Ruhi, A; Datry, T; Sabo, JL	2017	intermittent	original
Sadid, N; Haun, S; Wieprecht, S	2017	intermittent	original
Schultz, LD	2014	intermittent	original
Steward, AL; Negus, P; Marshall, JC; Clifford, SE; et al.	2018	intermittent	original
Su, CC; Lu, JY	2016	intermittent	original
Terra, BF; Teixeira, FK; Rezende, CF	2017	intermittent	original
Vardakas, L; Kalogianni, E; Zogaris, S; Koutsikos, N; et al.	2015	intermittent	original
Walker, RH; Adams, GL	2016	intermittent	original
Wigington, PJ; Ebersole, JL; Colvin, ME; Leibowitz, SG; et al.	2006	intermittent	original
Yarra, AN; Magoulick, DD	2018	intermittent	original
Ameyaw, EE; Memon, FA; Bicik, J	2013	intermittent	random
Bekele, SA; Hangan, H	2002	intermittent	random
Bogan, MT; Boersma, KS; Lytle, DA	2013	intermittent	random
Butturini, A; Bernal, S; Sabater, F	2005	intermittent	random
Choi, EK; Hatten, JA; Dewey, JC; Ezell, AW; et al.	2014	intermittent	random
Datry, T; Foulquier, A; Corti, R; von Schiller, D; et al.	2018	intermittent	random
Dollinger, J; Dages, C; Samouelian, A; Coulouma, G; et al.	2018	intermittent	random
Dosta, J; Gali, A; Mace, S; Mata-Alvarez, J	2007	intermittent	random
Epting, SM; Hosen, JD; Alexander, LC; Lang, MW; et al.	2018	intermittent	random
Fausch, KD; Bramblett, RG	1991	intermittent	random
Garcia-Roger, EM; Sanchez-Montoya, MD; Cid, N; Erba, S; et al.	2013	intermittent	random
Giles, DK; Bensalem, E	1992	intermittent	random
Johnson, BR; Fritz, KM; Blocksom, KA; Walters, DM	2009	intermittent	random
Kadye, WT; Chakona, A	2012	intermittent	random
Kisi, O; Nia, AM; Gosheh, MG; Tajabadi, MRJ; et al.	2012	intermittent	random
Kreke, MR; Sharp, LA; Lee, YW; Goldstein, AS	2008	intermittent	random
Mastaller, M; Klingel, P	2018	intermittent	random
Naganna, SR; Deka, PC	2018	intermittent	random
Paltridge, RM; Dostine, PL; Humphrey, CL; Boulton, AJ	1997	intermittent	random
Parrish, MC; Demarais, S; Wigley, TB; Jones, PD; et al.	2017	intermittent	random
Perry, GLW; Bond, NR	2009	intermittent	random
Rincon, JE; Martinez, I; Leon, E; Avila, N	2005	intermittent	random
Sanchez-Carmona, R; Encina, L; Rodriguez-Ruiz, A; Rodriguez-Sanchez, MV; et al.	2012	intermittent	random
Soltanjalili, MJ; Bozorg-Haddad, O; Marino, MA	2013	intermittent	random
Turner, TF; Osborne, MJ; McPhee, MV; Kruse, CG	2015	intermittent	random
De Jong, GD; Canton, SP; Lynch, JS; Murphy, M	2015	interrupted	original
Hewitt, K	2009	interrupted	original
Jungwirth, M	1996	interrupted	original
Petelet-Giraud, E; Luck, JM; Ben Othman, D; Negrel, P	2003	interrupted	original
Radtke, RL; Kinzie, RA	1996	interrupted	original
San-Jose, J; Montes, R; Buendia, C; Thielen, D; et al.	2012	interrupted	original
Vaute, L; Drogue, C; Garrelly, L; Ghelfenstein, M	1997	interrupted	original
Wiejaczka, L; Kijowska-Strugala, M	2015	interrupted	original
Bharti, AK; Sekhar, CR; Chandra, S	2018	interrupted	random
Birk, A; Del Guercio, M; Kinkennon, A; Kooker, DE; et al.	2000	interrupted	random
Ernst, JM; Day, CM; Krogmeier, JV; Bullock, DM	2012	interrupted	random
Hamdar, SH; Schorr, J	2013	interrupted	random
Huang, JM; Ku, CS; Lin, CM; Chen, SY; et al.	2015	interrupted	random
Huang, P; Wan, XC; Lieffers, VJ	2016	interrupted	random
Kaushik, K; Sharifi, E; Young, SE	2015	interrupted	random
Khan, MA; Ectors, W; Bellemans, T; Janssens, D; et al.	2018	interrupted	random
Ku, CS; Huang, JM; Cheng, CY; Lin, CM; et al.	2010	interrupted	random
Ku, CS; Lee, HY; Huang, JM; Lin, CM	2010	interrupted	random
Lee, JJ; Komarov, SF; Hudson, JB; Stokes, EB; et al.	1997	interrupted	random
Leschen, RAB; Lackner, T	2013	interrupted	random
Lin, YC; Yang, H; Li, L	2017	interrupted	random
Lindsay, JB; Creed, IF	2005	interrupted	random
Liu, YT; Ku, CS; Chiu, SJ; Lee, HY; et al.	2014	interrupted	random
Martin, QW	1991	interrupted	random
Michalopoulos, PG; Yi, P; Lyrintzis, AS	1993	interrupted	random
Miles, JA	1977	interrupted	random
Mulhouse, JM; Galatowitsch, SM	2003	interrupted	random
Petelet-Giraud, E; Luck, JM; Ben Othman, D; Negrel, P	2003	interrupted	random
Salam, MA; Noguchi, T; Koike, M	2005	interrupted	random
Sion, M; Rajan, D; Kalambay, H; Lokonga, JP; et al.	2015	interrupted	random
Smeets, L; Wehner, TC	1997	interrupted	random
Triapitsyn, SV; Berezovskiy, VV	2007	interrupted	random
Yu, J; Lei, T; Shainberg, I; Mamedov, AI; et al.	2006	interrupted	random
Chakrabarti, SK; Kriebel, D	1997	irregular	original
Ewart, A	2018	irregular	original
Lai, JS; Guo, WD; Lin, GF; Tan, YC	2010	irregular	original
Lepage, CB; Mossman, DJ; Jensen, RE	1996	irregular	original
Moeyersons, J; Trefois, P; Nahimana, L; Ilunga, L; et al.	2010	irregular	original
Nabavi, M; Siddiqui, K; Dargahi, J	2009	irregular	original
Nunes, JP; Seixas, J; Pacheco, NR	2008	irregular	original
Osti, R; Egashira, S; Adikari, Y	2013	irregular	original
Reggiani, P; Todini, E; Meissner, D	2016	irregular	original
Sanz, DB; del Jalon, DG	2005	irregular	original
Shebaby, W; Shraideh, Z	1997	irregular	original
Alati, AM; Ruan, JS	1994	irregular	random
Asrianti, A; Tuheteru, FD; Husna; Kandari, AM; et al.	2016	irregular	random
Birhane, E; Sterck, FJ; Fetene, M; Bongers, F; et al.	2012	irregular	random
Boo, GH; CalderoN, MS; Boo, SM	2017	irregular	random
de Villiers, AD; O'Connor, T	2011	irregular	random
Gregory, MR; Campbell, KA; Alfaro, AC; Hudson, N	2009	irregular	random
Gurel, A; Ciftci, E; Kerey, IE	2007	irregular	random
Hara, Y; Takeuchi, K; Okubo, S	2005	irregular	random
Huang, H; Chen, C; Blanton, JO; Andrade, FA	2008	irregular	random
Joshi, S; Jayalal, U; Oh, SO; Nguyen, TT; et al.	2014	irregular	random
Kibar, H; Ozturk, T; Temizel, KE	2014	irregular	random
Komarov, PV; Veselov, IN; Chu, PP; Khalatur, PG; et al.	2010	irregular	random
Lepage, CB; Mossman, DJ; Jensen, RE	1996	irregular	random
Margaritescu, C; Simionescu, C; Pirici, D; Mogoanta, L; et al.	2008	irregular	random
Mariani, VC; Prata, AT; Deschamps, CJ	2010	irregular	random
McGrath, et al	2012	irregular	random
Nakamoto, S; Kashino, Y; Fang, Z; Kawano, T; et al.	1994	irregular	random
Nelson, WA; Knight, GA; Falshaw, R	1999	irregular	random
Reggiani, P; Todini, E; Meissner, D	2016	irregular	random
Rothwell, GW; Mapes, G	2001	irregular	random
Sharma, MV; Armstrong, JE	2013	irregular	random
Shebaby, W; Shraideh, Z	1997	irregular	random
Wang, X; Khazaie, S; Komatitsch, D; Sagaut, P	2019	irregular	random
Zheng, B; Han, XX; Xia, ZF; Wan, CX; et al.	2014	irregular	random
Zhou, JJ	1993	irregular	random
Mazor, RD; Stein, ED; Ode, PR; Schiff, K	2014	nonperennial	original
Moody, EK; Sabo, JL	2017	nonperennial	original
Uys, MC; OKeeffe, JH	1997	nonperennial	original
Bhunia, GS; Kesari, S; Chatterjee, N; Pal, DK; et al.	2011	nonperennial	random
Corti, R; Datry, T	2016	nonperennial	random
Datry, T; Foulquier, A; Corti, R; von Schiller, D; et al.	2018	nonperennial	random
Datry, T; Foulquier, A; Corti, R; von Schiller, D; et al.	2018	nonperennial	random
Dong, XL; Lytle, DA; Olden, JD; Schriever, TA; et al.	2017	nonperennial	random
Filipe, AF; Lawrence, JE; Bonada, N	2013	nonperennial	random
Hershkovitz, Y; Gasith, A	2013	nonperennial	random
Hooley-Underwood, ZE; Stevens, SB; Salinas, NR; Thompson, KG	2019	nonperennial	random
Marteau, B; Batalla, RJ; Vericat, D; Gibbins, C	2017	nonperennial	random
Mazor, RD; Stein, ED; Ode, PR; Schiff, K	2014	nonperennial	random
Mirza, ZS; Nadeem, MS; Beg, MA; Malik, IU	2013	nonperennial	random
Parimalarenganayaki, S; Elango, L	2018	nonperennial	random
Parimalarenganayaki, S; Elango, L	2015	nonperennial	random
Prucha, B; Graham, D; Watson, M; Avenant, M; et al.	2016	nonperennial	random
Ranganath, LR; Krishna, B; Nagendra, T	2014	nonperennial	random
Robson, BJ; Chester, ET; Mitchell, BD; Matthews, TG	2013	nonperennial	random
Seaman, M; Watson, M; Avenant, M; Joubert, A; et al.	2016	nonperennial	random
Skoulikidis, NT; Vardakas, L; Amaxidis, Y; Michalopoulos, P	2017	nonperennial	random
Strachan, SR; Chester, ET; Robson, BJ	2014	nonperennial	random
Stubbington, R	2012	nonperennial	random
Stubbington, R; Gunn, J; Little, S; Worrall, TP; et al.	2016	nonperennial	random
Uys, MC; OKeeffe, JH	1997	nonperennial	random
Vadher, AN; Millett, J; Stubbington, R; Wood, PJ	2018	nonperennial	random
Wickson, S; Chester, ET; Robson, BJ	2012	nonperennial	random
Wickson, SJ; Chester, ET; Valenzuela, I; Halliday, B; et al.	2014	nonperennial	random
Phillips, OM	2003	nonpermanent	original
Prenda, J; Gallardo-Mayenco, A	1999	nonpermanent	original
Rees, GN; Watson, GO; Baldwin, DS; Mitchell, AM	2006	nonpermanent	original
Aguilar, C; Polo, MJ	2016	nonpermanent	random
Aronson, MFJ; Galatowitsch, S	2008	nonpermanent	random
Belyaev, VR; Wallbrink, PJ; Golosov, VN; Murray, AS; et al.	2005	nonpermanent	random
Bu-Olayan, AH; Thomas, BV	2014	nonpermanent	random
Cummins, I; Farrell, EP	2003	nonpermanent	random
Dabire, KR; Diabate, A; Pare-Toe, L; Rouamba, J; et al.	2008	nonpermanent	random
Dangphuo; Bellet, D; Bousquet, A	1974	nonpermanent	random
Day, R; Mitchell, T; Keen, A; Perkins, P	2013	nonpermanent	random
Doody, T; Benyon, R	2011	nonpermanent	random
Gan, L; Rad, S; Chen, XB; Fang, RJ; et al.	2018	nonpermanent	random
Hamilton, SK; Bunn, SE; Thoms, MC; Marshall, JC	2005	nonpermanent	random
Hart, RC	1991	nonpermanent	random
Lara, MB; Cariglino, B; Zavattieri, AM	2017	nonpermanent	random
Lichter, M; Klein, M; Zviely, D	2011	nonpermanent	random
Line, MA	1997	nonpermanent	random
Manca, M; Mura, G	1997	nonpermanent	random
Phillips, OM	2003	nonpermanent	random
Prat, N; Gallart, F; Von Schiller, D; Polesello, S; et al.	2014	nonpermanent	random
Prenda, J; Gallardo-Mayenco, A	1999	nonpermanent	random
Rees, GN; Watson, GO; Baldwin, DS; Mitchell, AM	2006	nonpermanent	random
Sahuquillo, M; Poquet, JM; Rueda, J; Miracle, MR	2007	nonpermanent	random
Sheldon, F; Boulton, AJ; Puckridge, JT	2002	nonpermanent	random
Thrash, I	1998	nonpermanent	random
White, CL; Main, M	2005	nonpermanent	random
Yamani, K; Hazzab, A; Sekkoum, M; Slimane, T	2016	nonpermanent	random
Aguilar, C; Polo, MJ	2016	nonpermanent	original
Aguero-Pelegrin, M; Ferreras-Romero, M	2002	seasonal	original
Aguero-Pelegrin, M; Ferreras-Romero, M; Corbet, PS	1999	seasonal	original
Balooni, K; Kalroa, AH; Kamalamma, AG	2008	seasonal	original
Banerjee, P; Prasad, RK; Singh, VS	2009	seasonal	original
Cano, LS; Franco, C; Doval, G; Tores, A; et al.	2013	seasonal	original
Cheng, DM; Xie, YJ; Yu, YJ; Liu, XH; et al.	2016	seasonal	original
Conniff, KL; Limbu, MS	2018	seasonal	original
Curtosi, A; Pelletier, E; Vodopivez, C; St Louis, R; et al.	2010	seasonal	original
da Silva, WR; Giaretta, AA	2009	seasonal	original
Ferreras-Romero, M; Garcia-Rojas, AM	1995	seasonal	original
Gabrielli, CP; Morgenstern, U; Stewart, MK; McDonnell, JJ	2018	seasonal	original
Garcia, G; Manteca, J; Penas, JM	2007	seasonal	original
Harrison, TD	1997	seasonal	original
Jacobi, GZ; Cary, SJ	1996	seasonal	original
Kaimowitz, D	2004	seasonal	original
Kaitala, A; Dingle, H	1992	seasonal	original
Keller, K; Allsop, Q; Box, JB; Buckle, D; et al.	2019	seasonal	original
Khan, HH; Khan, A; Ahmed, S; Gennero, MC; et al.	2013	seasonal	original
Kim, D; Yang, EJ; Baek, SH; Kim, KH; et al.	2014	seasonal	original
Kirkby, J	2001	seasonal	original
Klavins, M; Briede, A; Rodinov, V	2009	seasonal	original
Lopez-Rodriguez, MJ; de Figueroa, JMT; Fenoglio, S; Bo, T; Alba-Tercedor, J	2009	seasonal	original
Lopez-Rodriguez, N; Luzon-Ortega, JM; De Figueroa, JMT; Lopez-Rodriguez, MJ	2018	seasonal	original
Lorig, RC; Marchetti, MP; Kopp, G	2013	seasonal	original
Luo, W; Kotut, K; Krienitz, L	2013	seasonal	original
Maingi, JK; Marsh, SE	2002	seasonal	original
Monfared, SAH; Mirbagheri, SA; Sadrnejad, SA	2013	seasonal	original
Ngo, L; Masih, I; Jiang, Y; Douven, W	2018	seasonal	original
Osemwegie, I; Stumpp, C; Biemi, J; Reichert, B	2018	seasonal	original
Plumb, JM	2018	seasonal	original
Povilaitis, A; Widen-Nilsson, E; Sarauskiene, D; Kriauciuniene, J; et al.	2018	seasonal	original
Prahacs, SM; Hall, KJ; Duncan, W	1996	seasonal	original
Rahaman, H; Ravichandran, M; Sengupta, D; Harrison, MJ; et al.	2014	seasonal	original
Raikow, DF; Atkinson, JF; Croley, TE	2010	seasonal	original
Rains, MC; Fogg, GE; Harter, T; Dahlgren, RA; et al.	2006	seasonal	original
Rao, K; Priya, N; Ramanathan, A	2018	seasonal	original
Rennermalm, AK; Wood, EF; Troy, TJ	2010	seasonal	original
Roman, J	2014	seasonal	original
Ruiz-Olmo, J; Jimenez, J; Chacon, W	2007	seasonal	original
Salehpour, Z; Jahantab, E; Morshedloo, MR; Iraji, A; et al.	2018	seasonal	original
Sebestyen, SD; Boyer, EW; Shanley, JB	2009	seasonal	original
Sigalos, G; Loukaidi, V; Dasaklis, S; Drakopoulou, P; et al.	2016	seasonal	original
Stefatos, A; Charalampakis, M; Papatheodorou, G; Ferentinos, G	1999	seasonal	original
Stoichev, T; Amouroux, D; Wasserman, JC; Point, D; et al.	2004	seasonal	original
Svensson, C	2016	seasonal	original
Svensson, C; Brookshaw, A; Scaife, AA; Bell, VA; et al.	2015	seasonal	original
Tattam, IA; Li, HW; Giannico, GR; Ruzycki, JR	2017	seasonal	original
Tessarolo, C; Malinverno, E; Agate, M; Di Grigoli, G; et al.	2008	seasonal	original
Valdesalici, S; Bills, R; Dorn, A; Reichwald, K; et al.	2012	seasonal	original
Xu, JX	2004	seasonal	original
Bechet, J; Duc, J; Loye, A; Jaboyedoff, M; et al.	2016	seasonal	random
Blamires, SJ; Christian, KA	1999	seasonal	random
Bormann, H; Caspari, O	2015	seasonal	random
Castellarin, SD; Pfeiffer, A; Sivilotti, P; Degan, M; et al.	2007	seasonal	random
da Costa, VA; Cothren, JT	2011	seasonal	random
Dai, G; Wang, B; Huang, J; Dong, R; et al.	2015	seasonal	random
Daley, MJ; Phillips, NG; Pettijohn, C; Hadley, JL	2007	seasonal	random
Gomez-Puentes, FJ; Perez-Flores, MA; Reyes-Lopez, JA; Lopez, DL; et al.	2016	seasonal	random
Hoang, LP; Lauri, H; Kummu, M; Koponen, J; et al.	2016	seasonal	random
Kanakoudis, V; Tsitsifli, S	2014	seasonal	random
Lee, BJ; Hur, J; Toorman, EA	2017	seasonal	random
Linquist, BA; Ruark, MD; Mutters, R; Greer, C; et al.	2014	seasonal	random
Niu, J; Sivakumar, B	2014	seasonal	random
Pettit, NE; Jardine, TD; Hamilton, SK; Sinnamon, V; et al.	2012	seasonal	random
Rober, AR; Wyatt, KH; Stevenson, RJ; Turetsky, MR	2014	seasonal	random
Robertson, DE; Wang, QJ	2013	seasonal	random
Romigh, MM; Davis, SE; Rivera-Monroy, VH; Twilley, RR	2006	seasonal	random
Sargent, RD	2003	seasonal	random
Scharffenberg, MG; Stammer, D	2010	seasonal	random
Shetkar, RV; Mahesha, A	2011	seasonal	random
Sunantara, JD; Ramirez, JA	1997	seasonal	random
Wu, JW; Miao, CY; Wang, YM; Duan, QY; et al.	2017	seasonal	random
Xu, M; Liu, QH; Zhang, ZM; Liu, XS	2016	seasonal	random
Yin, XA; Yang, ZF; Petts, GE	2012	seasonal	random
Zappa, M; Pos, F; Strasser, U; Warmerdam, P; et al.	2003	seasonal	random
Acuna, V; Hunter, M; Ruhi, A	2017	temporary	original
Arce, MI; Sanchez-Montoya, MD; Vidal-Abarca, MR; Suarez, ML; et al.	2014	temporary	original
Argyroudi, A; Chatzinikolaou, Y; Poirazidis, K; Lazaridou, M	2009	temporary	original
Avila, S; Flowers, RW	2006	temporary	original
Avila, SA; Flowers, RW	2005	temporary	original
Buttle, JM; Boon, S; Peters, DL; Spence, C; et al.	2012	temporary	original
Casas, JJ; Langton, PH	2008	temporary	original
Datry, T; Corti, R; Philippe, M	2012	temporary	original
Datry, T; Larned, ST; Fritz, KM; Bogan, MT; et al.	2014	temporary	original
David, A; Tournoud, MG; Perrin, JL; Rosain, D; et al.	2013	temporary	original
De Girolamo, AM; Pappagallo, G; Lo Porto, A	2015	temporary	original
Delgado, C; Pardo, I; Garcia, L	2012	temporary	original
Delso, J; Magdaleno, F; Fernandez-Yuste, JA	2017	temporary	original
Dieter, D; von Schiller, D; Garcia-Roger, EM; Sanchez-Montoya, MM; et al.	2011	temporary	original
Dieterich, M; Anderson, NH; Anderson, TM	1997	temporary	original
Dodkins, I; Aguiar, F; Rivaes, R; Albuquerque, A; et al.	2012	temporary	original
Fazi, S; Amalfitano, S; Pizzetti, H; Pernthaler, J	2007	temporary	original
Gallart, F; Llorens, P; Latron, J; Cid, N; et al.	2016	temporary	original
Gallart, F; Prat, N; Garcia-Roger, EM; Latron, J; et al.	2012	temporary	original
Garcia, C; Gibbins, CN; Pardo, I; Batalla, RJ	2017	temporary	original
Garcia, L; Pardo, I; Delgado, C	2014	temporary	original
Genthon, P; Hector, B; Luxereau, A; Descloitres, M; et al.	2015	temporary	original
Karaouzas, I; Smeti, E; Vourka, A; Vardakas, L; et al.	2018	temporary	original
Langton, PH; Casas, J	1998	temporary	original
Larned, ST; Datry, T; Arscott, DB; Tockner, K	2010	temporary	original
Leigh, C; Stubbington, R; Sheldon, F; Boulton, AJ	2013	temporary	original
Lopez-Rodriguez, MJ; Delgado-Juan, P; Luzon-Ortega, JM; de Figueroa, JMT	2017	temporary	original
Maamri, A; Chergui, H; Pattee, E	1997	temporary	original
Maltchik, L; Molla, S; Montes, C; Casado, C	1996	temporary	original
Matono, P; Bernardo, JM; Costa, AM; Ilheu, M	2014	temporary	original
Munoz, I; Abril, M; Casas-Ruiz, JP; Casellas, M; et al.	2018	temporary	original
Nikolaidis, NP; Demetropoulou, L; Froebrich, J; Jacobs, C; et al.	2013	temporary	original
Progar, RA; Moldenke, AR	2002	temporary	original
Ramos, TB; Rodrigues, S; Branco, MA; Prazeres, A; et al.	2015	temporary	original
Ruegg, J; Robinson, CT	2004	temporary	original
Sanchez-Montoya, MD; Punti, T; Suarez, ML; Vidal-Abarca, MD; et al.	2007	temporary	original
Shama, LNS; Kubow, KB; Robinson, CT	2009	temporary	original
Shama, LNS; Robinson, CT	2006	temporary	original
Smeti, E; von Schiller, D; Karaouzas, I; Laschou, S; et al.	2019	temporary	original
St Clair, RM	1993	temporary	original
Steward, AL; von Schiller, D; Tockner, K; Marshall, JC; et al.	2012	temporary	original
Stubbington, R; England, J; Wood, PJ; Sefton, CEM	2017	temporary	original
Trancoso, AR; Braunschweig, F; Leitao, PC; Obermann, M; et al.	2009	temporary	original
Tzoraki, O; Cooper, D; Dorflinger, G; Panagos, P	2014	temporary	original
Tzoraki, O; Nikolaidis, NP; Trancoso, AR; Braunschweig, F; et al.	2009	temporary	original
Uys, MC; OKeeffe, JH	1997	temporary	original
von Schiller, D; Acuna, V; Graeber, D; Marti, E; et al.	2011	temporary	original
Watson, M; Dallas, HF	2013	temporary	original
Zikov, DS; Filimonov, YL	1994	temporary	original
Zoppini, A; Ademollo, N; Amalfitano, S; Capri, S; et al.	2016	temporary	original
Abe, T; Kobayashi, I; Kon, M; Sakamoto, T	2007	temporary	random
Alvarez, M; Pardo, I	2005	temporary	random
Boronat, L; Miracle, MR; Armengol, X	2001	temporary	random
Castillo-Escriva, A; Valls, L; Rochera, C; Camacho, A; et al.	2017	temporary	random
Datry, T; Fritz, K; Leigh, C	2016	temporary	random
Della Bella, V; Bazzanti, M; Chiarotti, F	2005	temporary	random
DiSalvo, BC; Haynes, JM	2015	temporary	random
Felgenhauer, T; Webster, M	2014	temporary	random
Fernando, WBG; Gunapala, AH; Jayantha, WA	2009	temporary	random
Hartel, T; Bancila, R; Cogalniceanu, D	2011	temporary	random
Huang, CS; Tsou, PR; Yeh, HD	2012	temporary	random
Johansson, F; Richter-Boix, A	2013	temporary	random
Khan, S; Dassanayake, D; Mushtaq, S; Hanjra, MA	2010	temporary	random
Kopp, M; Baur, B	2000	temporary	random
Loman, J	1999	temporary	random
Mergelov, NS	2014	temporary	random
Mioduchowska, M; Goldyn, B; Czyz, MJ; Namiotko, T; et al.	2018	temporary	random
Moody, EK; Sabo, JL	2017	temporary	random
Nedli, J; De Meester, L; Major, A; Schwenk, K; et al.	2014	temporary	random
Patane, G; Montalto, A; Menza, S	1994	temporary	random
Sanz, A; Lopez-Rodriguez, MJ; Garcia-Mesa, S; Trenzado, CE; et al.	2017	temporary	random
Seibert, J; van Meerveld, HJ; Etter, S; Strobl, B; et al.	2019	temporary	random
Song, JK; Northcutt, RG	1991	temporary	random
Thomas, B; Steidl, J; Dietrich, O; Lischeid, G	2011	temporary	random
Tzoraki, O; Nikolaidis, NP; Cooper, D; Kassotaki, E	2014	temporary	random
